# Supplementary material for: Influence of Culture Substrates on Morphology and Function of Pulmonary Alveolar Cells In Vitro
Source: Biomolecules. 2021 Apr 30;11(5):675. doi: 10.3390/biom11050675 (PMC8147120; doi:10.3390/biom11050675)
Supplement: Supplementary file 1 [file biomolecules-11-00675-s001.zip]

Archive with 6 entries (5 files):
- Supplementary/
- __MACOSX/._Supplementary
- Supplementary/S2_Elastosil.AVI
- __MACOSX/Supplementary/._S2_Elastosil.AVI
- Supplementary/S1_Thermanox.AVI
- __MACOSX/Supplementary/._S1_Thermanox.AVI
